# Supplementary material for: Aspergillusidone G Exerts Anti-Neuroinflammatory Effects via Inhibiting MMP9 Through Integrated Bioinformatics and Experimental Analysis: Implications for Parkinson’s Disease Intervention
Source: Mar Drugs. 2025 Apr 23;23(5):181. doi: 10.3390/md23050181 (PMC12113303; doi:10.3390/md23050181)
Supplement: Supplementary file 1 [file marinedrugs-23-00181-s001.zip]

Archive with 1 entries (1 files):
- marinedrugs-3568405-supplementary.pdf
